# Supplementary material for: Impact of Whole Cereal–Pulse Flours on the Functionality and Antioxidant Properties of Gluten-Free Extruded Flours
Source: Foods. 2025 Oct 15;14(20):3515. doi: 10.3390/foods14203515 (PMC12564843; doi:10.3390/foods14203515)
Supplement: Supplementary file 1 [file foods-14-03515-s001.zip]

Archive with 1 entries (1 files):
- foods-3892088-supplementary.pdf
